# Supplementary material for: Predictive and Prognostic Biomarkers in Pediatric Intussusception—A Systematic Review
Source: J Clin Med. 2026 Apr 19;15(8):3114. doi: 10.3390/jcm15083114 (PMC13117405; doi:10.3390/jcm15083114)
Supplement: Supplementary file 1 [file jcm-15-03114-s001.zip]

Archive with 2 entries (2 files):
- jcm-4229811-checklist.pdf
- jcm-4229811-Table S1.pdf
